# Supplementary material for: Changes in the Choroidal Thickness following Intravitreal Bevacizumab Injection in Chronic Central Serous Chorioretinopathy
Source: J Clin Med. 2022 Jun 13;11(12):3375. doi: 10.3390/jcm11123375 (PMC9224583; doi:10.3390/jcm11123375)
Supplement: Supplementary file 1 [file jcm-11-03375-s001.zip]

Archive with 1 entries (1 files):
- jcm-1718591-supplementary.pdf
